# Supplementary material for: Hemidesmosome-Related Keratin Filament Bundling and Nucleation
Source: Int J Mol Sci. 2021 Feb 21;22(4):2130. doi: 10.3390/ijms22042130 (PMC7924876; doi:10.3390/ijms22042130)
Supplement: Supplementary file 1 [file ijms-22-02130-s001.zip]

Archive with 9 entries (8 files):
- ijms-1070435- supp video xml.pdf
- Supplementary files/
- Supplementary files/Video S1.mp4
- Supplementary files/Video S2.mp4
- Supplementary files/video S3.mp4
- Supplementary files/Video S4.mp4
- Supplementary files/Video S5.mp4
- Supplementary files/Video S6.mp4
- Supplementary files/Video S7.mp4
